# Supplementary material for: Genome-Wide Identification and Characterization of Maize Long-Chain Acyl-CoA Synthetases and Their Expression Profiles in Different Tissues and in Response to Multiple Abiotic Stresses
Source: Genes (Basel). 2024 Jul 25;15(8):983. doi: 10.3390/genes15080983 (PMC11354158; doi:10.3390/genes15080983)
Supplement: Supplementary file 1 [file genes-15-00983-s001.zip]

Archive with 6 entries (6 files):
- Supplementary data-LACS.pdf
- Table S1.xls
- Table S2.xls
- Table S3.xls
- Table S4.xls
- Table S5.xls
