# Supplementary material for: Genome-Wide Identification and Characterization of Maize Long-Chain Acyl-CoA Synthetases and Their Expression Profiles in Different Tissues and in Response to Multiple Abiotic Stresses
Source: Genes (Basel). 2024 Jul 25;15(8):983. doi: 10.3390/genes15080983 (PMC11354158; doi:10.3390/genes15080983)
Supplement: Supplementary file 1 [file genes-15-00983-s001.zip › Table S1.xls]

## Sheet: Table S1
Table S1. Primers used in this study.
Primer Name	Primer Sequences (5'-3')
For qRT-PCR
Actin1-F	ATGTTTCCTCCCATTGCCGAT
Actin1-R	CCAGTTTCGTCATACTCTCCCTTG
ZmLACS1-F	TCAAAATGTATGCCTGGGACGA
ZmLACS1-R	GGTCCACCCCTTTCACATACAT
ZmLACS2-F	TTGCCAATATGAGGAAAGGGCT
ZmLACS2-R	CCCTCCAAGCCCTTCCTTTATT
ZmLACS4.1-F	ATGTCAGATGGTTCCTGGTGTC
ZmLACS4.1-R	GATGGCCAAGCATTCTGTTGTT
ZmLACS4.2-F	ACATCTTCAAGCTCTCACAGGG
ZmLACS4.2-R	AACTCTCTCGCTCTAGGGTCTT
ZmLACS4.3-F	CAAGGACAAGAAGCTGAAAGGC
ZmLACS4.3-R	CCCTGGTAGTGTTTGAGCATCT
ZmLACS6.1-F	GTTTCGAGTTTGCTAAAGCGGT
ZmLACS6.1-R	AACTCTGTCTCTAGCAACCGTG
ZmLACS6.2-F	ACCAGAGGTTATGAAGGCTTGG
ZmLACS6.2-R	ACCTCTTAGCTGTGCTTCCTTC
ZmLACS8.1-F	ACTGCACCTTGGTGAATACGAA
ZmLACS8.1-R	CTCGTTTAGTGAATGCACCAATG
ZmLACS8.2-F	GGTGAATACGAATGGGATACGT
ZmLACS8.2-R	CTCGTTTAGTGAATGCACCAAT
ZmLACS9.1-F	TGCAATTTCGCTTCTGGTCTAC
ZmLACS9.1-R	CAAAGAGGCATAGATTGTGACAA
ZmLACS9.2-F	CCGTCGGCTTGCTGCAATCA
ZmLACS9.2-R	CGACCGACAGATGTGTCATCAT
For Y2H
ZmPAT1-pGBKT7-F	ATGGCCATGGAGGCCATGGCCGCCTCCATCGC
ZmPAT1-pGBKT7-R	TCGACGGATCCCCGGTCAAATTGAAGATGGAACAACTGT
ZmPAT2-pGBKT7-F	ATGGCCATGGAGGCCATGGCTGGCTCCCTTGCT
ZmPAT2-pGBKT7-R	TCGACGGATCCCCGGTCATTCATGCATTCTCGGCC
ZmPAT3-pGBKT7-F	ATGGCCATGGAGGCCATGGCCGCCTCCATCG
ZmPAT3-pGBKT7-R	TCGACGGATCCCCGGTCAGAATGAAGATGGAACCG
ZmVLACD1-4-pGBKT7-F	ATGGCCATGGAGGCCATGGCCACCAGGCCG
ZmVLACD1-4-pGBKT7-R	TCGACGGATCCCCGGTCAGGCTTTCGTCAAAGGAA
ZmVLACD1-5-pGBKT7-F	ATGGCCATGGAGGCCATGGCGACGAACCCCGG
ZmVLACD1-5-pGBKT7-R	TCGACGGATCCCCGGTCAAACTTGAGCCACAGGGC
ZmLACS1-pGADT7-F	GCCATGGAGGCCAGTATGGAGGCGAATCCGAAGAA
ZmLACS1-pGADT7-R	ATGCCCACCCGGGTGTCACTTAGCTCTGGCAGCACTC
ZmLACS2-pGADT7-F	GCCATGGAGGCCAGTATGTCCATGCCGGAGACGTT
ZmLACS2-pGADT7-R	ATGCCCACCCGGGTGTCATGGCGCAGCTCTCCC
ZmLACS4.1-pGADT7-F	GCCATGGAGGCCAGTATGCAGAACGTGGTGGAGGT
ZmLACS4.1-pGADT7-R	ATGCCCACCCGGGTGTCACTTAGCACTTTTGTACATGTTG
ZmLACS4.2-pGADT7-F	GCCATGGAGGCCAGTATGGTCACGGGATCCATGAA
ZmLACS4.2-pGADT7-R	ATGCCCACCCGGGTGCTACTTCATGCTATTGTACATACCG
ZmLACS6.2-pGADT7-F	GCCATGGAGGCCAGTATGGACGCCGCCCAGCG
ZmLACS6.2-pGADT7-R	ATGCCCACCCGGGTGTTACAACTTCGACCTGGGTGCCT
ZmLACS8.1-pGADT7-F	GCCATGGAGGCCAGTATGGGAGAAGTTAGTGATGACAATT
ZmLACS8.1-pGADT7-R	ATGCCCACCCGGGTGTCAGTGGTAGAGCTTGTCCAGATC
ZmLACS9.2-pGADT7-F	GCCATGGAGGCCAGTATGAATCCTTACTTTGTTGGGATTC
ZmLACS9.2-pGADT7-R	ATGCCCACCCGGGTGTCATGCGTACAACTCAGCCAGA
