# Supplementary material for: Genome-Wide Identification and Characterization of Maize Long-Chain Acyl-CoA Synthetases and Their Expression Profiles in Different Tissues and in Response to Multiple Abiotic Stresses
Source: Genes (Basel). 2024 Jul 25;15(8):983. doi: 10.3390/genes15080983 (PMC11354158; doi:10.3390/genes15080983)
Supplement: Supplementary file 1 [file genes-15-00983-s001.zip › Table S2.xls]

## Sheet: Table S2
Table S2. Genome-wide characterization of the LACS proteins in maize
Gene name	Gene ID	Chr	Genomic location	Strand	ORF (bp)	AA	GRAVY	pI	MW	Best hits	Tair description
ZmLACS1	Zm00001d024723	10	85128123-85133157	-	2010	670	-0.213	7.49	75.03	AtLACS1	AT2G47240
ZmLACS2	Zm00001d053127	4	214702095-214710403	+	1992	664	-0.152	6.78	73.99	AtLACS2	AT1G49430
ZmLACS4.1	Zm00001d044016	3	216679147-216698259	-	1965	655	-0.076	5.68	72.67	AtLACS4	AT4G23850
ZmLACS4.2	Zm00001d043851	3	212034975-212041814	+	1992	664	-0.18	6.18	73.42	AtLACS4	AT4G23850
ZmLACS4.3	Zm00001d045295	9	18154086-18160890	-	2025	675	-0.106	6.54	75.08	AtLACS4	AT4G23850
ZmLACS6.1	Zm00001d052485	4	191046511-191057109	-	2088	696	-0.126	6.36	76.96	AtLACS6	AT3G05970
ZmLACS6.2	Zm00001d023238	10	1102077-1122326	+	2073	691	-0.057	7.48	75.88	AtLACS6	AT3G05970
ZmLACS8.1	Zm00001d005019	2	154112079-154118952	-	2178	726	-0.098	7.17	79.91	AtLACS8	AT2G04350
ZmLACS8.2	Zm00001d052399	4	189146967-189154702	+	2178	726	-0.132	7.21	80.1	AtLACS8	AT2G04350
ZmLACS9.1	Zm00001d053009	4	208861873-208866868	+	2094	698	-0.034	8.69	76.6	AtLACS9	AT1G77590
ZmLACS9.2	Zm00001d023538	10	9347497-9371362	+	2097	699	-0.035	6.64	76.76	AtLACS9	AT1G77590
