# Supplementary material for: Genome-Wide Identification and Characterization of Maize Long-Chain Acyl-CoA Synthetases and Their Expression Profiles in Different Tissues and in Response to Multiple Abiotic Stresses
Source: Genes (Basel). 2024 Jul 25;15(8):983. doi: 10.3390/genes15080983 (PMC11354158; doi:10.3390/genes15080983)
Supplement: Supplementary file 1 [file genes-15-00983-s001.zip › Table S3.xls]

## Sheet: Table S3
Table S3. Ka, Ks, and Ka/Ks values for duplication gene pairs of maize LACS genes.
Gene I	Gene II	Ka	Ks	Ka/Ks	purifying selection
ZmLACS6.2	ZmLACS6.1	0.0837329	0.546831	0.153124	Yes
ZmLACS8.1	ZmLACS8.2	0.0267341	0.1582	0.16899	Yes
ZmLACS9.2	ZmLACS9.1	0.106735	0.757473	0.14091	Yes
