# Supplementary material for: Genome-Wide Identification and Characterization of Maize Long-Chain Acyl-CoA Synthetases and Their Expression Profiles in Different Tissues and in Response to Multiple Abiotic Stresses
Source: Genes (Basel). 2024 Jul 25;15(8):983. doi: 10.3390/genes15080983 (PMC11354158; doi:10.3390/genes15080983)
Supplement: Supplementary file 1 [file genes-15-00983-s001.zip › Table S4.xls]

## Sheet: Table S4
Table S4. Cis-acting elements analysis of LACS family members in mazie.
Gene	Cis-acting element	Sequence	Position	Function
ZmLACS1	CCAAT-box	CAACGG	967	MYBHv1 binding site
ZmLACS1	ABRE	ACGTG	445	cis-acting element involved in the abscisic acid responsiveness
ZmLACS1	ABRE	ACGTG	1004	cis-acting element involved in the abscisic acid responsiveness
ZmLACS1	TGACG-motif	TGACG	1220	cis-acting regulatory element involved in the MeJA-responsiveness
ZmLACS1	TGACG-motif	TGACG	1225	cis-acting regulatory element involved in the MeJA-responsiveness
ZmLACS1	G-Box	CACGTT	1004	cis-acting regulatory element involved in light responsiveness
ZmLACS1	CGTCA-motif	CGTCA	1220	cis-acting regulatory element involved in the MeJA-responsiveness
ZmLACS1	CGTCA-motif	CGTCA	1225	cis-acting regulatory element involved in the MeJA-responsiveness
ZmLACS1	G-box	CACGAC	225	cis-acting regulatory element involved in light responsiveness
ZmLACS1	G-box	CACGTC	445	cis-acting regulatory element involved in light responsiveness
ZmLACS1	TCA-element	CCATCTTTTT	624	cis-acting element involved in salicylic acid responsiveness
ZmLACS1	TCA-element	CCATCTTTTT	705	cis-acting element involved in salicylic acid responsiveness
ZmLACS1	GC-motif	CCCCCG	1392	enhancer-like element involved in anoxic specific inducibility
ZmLACS1	MSA-like	TCAAACGGT	318	cis-acting element involved in cell cycle regulation
ZmLACS2	LTR	CCGAAA	495	cis-acting element involved in low-temperature responsiveness
ZmLACS2	TGACG-motif	TGACG	1163	cis-acting regulatory element involved in the MeJA-responsiveness
ZmLACS2	TGACG-motif	TGACG	1319	cis-acting regulatory element involved in the MeJA-responsiveness
ZmLACS2	CGTCA-motif	CGTCA	1163	cis-acting regulatory element involved in the MeJA-responsiveness
ZmLACS2	CGTCA-motif	CGTCA	1319	cis-acting regulatory element involved in the MeJA-responsiveness
ZmLACS2	GCN4_motif	TGAGTCA	1429	cis-regulatory element involved in endosperm expression
ZmLACS2	ARE	AAACCA	128	cis-acting regulatory element essential for the anaerobic induction
ZmLACS2	ABRE	ACGTG	1317	cis-acting element involved in the abscisic acid responsiveness
ZmLACS2	G-box	CACGAC	66	cis-acting regulatory element involved in light responsiveness
ZmLACS2	G-box	CACGTC	1317	cis-acting regulatory element involved in light responsiveness
ZmLACS2	Box 4	ATTAAT	281	part of a conserved DNA module involved in light responsiveness
ZmLACS2	Box 4	ATTAAT	689	part of a conserved DNA module involved in light responsiveness
ZmLACS2	Box 4	ATTAAT	933	part of a conserved DNA module involved in light responsiveness
ZmLACS2	I-box	gGATAAGGTG	343	part of a light responsive element
ZmLACS2	TCT-motif	TCTTAC	653	part of a light responsive element
ZmLACS2	MRE	AACCTAA	38	MYB binding site involved in light responsiveness
ZmLACS2	TGA-element	AACGAC	134	auxin-responsive element
ZmLACS2	TGA-element	AACGAC	178	auxin-responsive element
ZmLACS2	ACE	CTAACGTATT	713	cis-acting element involved in light responsiveness
ZmLACS4.1	TCA-element	CCATCTTTTT	241	cis-acting element involved in salicylic acid responsiveness
ZmLACS4.1	G-box	CACGTG	125	cis-acting regulatory element involved in light responsiveness
ZmLACS4.1	G-box	GCCACGTGGA	497	cis-acting regulatory element involved in light responsiveness
ZmLACS4.1	G-box	CACGTG	499	cis-acting regulatory element involved in light responsiveness
ZmLACS4.1	G-box	TACGTG	519	cis-acting regulatory element involved in light responsiveness
ZmLACS4.1	G-box	GCCACGTGGA	594	cis-acting regulatory element involved in light responsiveness
ZmLACS4.1	G-box	CACGAC	1192	cis-acting regulatory element involved in light responsiveness
ZmLACS4.1	G-box	CACGTG	1244	cis-acting regulatory element involved in light responsiveness
ZmLACS4.1	MBS	CAACTG	1084	MYB binding site involved in drought-inducibility
ZmLACS4.1	O2-site	GATGA(C/T)(A/G)TG(A/G)	939	cis-acting regulatory element involved in zein metabolism regulation
ZmLACS4.1	MRE	AACCTAA	1020	MYB binding site involved in light responsiveness
ZmLACS4.1	GT1-motif	GGTTAAT	816	light responsive element
ZmLACS4.1	GT1-motif	GGTTAA	817	light responsive element
ZmLACS4.1	ATCT-motif	AATCTAATCC	1020	part of a conserved DNA module involved in light responsiveness
ZmLACS4.1	CAT-box	GCCACT	211	cis-acting regulatory element related to meristem expression
ZmLACS4.1	CAT-box	GCCACT	1120	cis-acting regulatory element related to meristem expression
ZmLACS4.1	GARE-motif	TCTGTTG	727	gibberellin-responsive element
ZmLACS4.1	Sp1	GGGCGG	570	light responsive element
ZmLACS4.1	Sp1	GGGCGG	1490	light responsive element
ZmLACS4.1	G-Box	CACGTG	125	cis-acting regulatory element involved in light responsiveness
ZmLACS4.1	G-Box	CACGTG	499	cis-acting regulatory element involved in light responsiveness
ZmLACS4.1	G-Box	TCCACATGGCA	594	cis-acting regulatory element involved in light responsiveness
ZmLACS4.1	G-Box	CACGTG	1244	cis-acting regulatory element involved in light responsiveness
ZmLACS4.1	ABRE	CACGTG	125	cis-acting element involved in the abscisic acid responsiveness
ZmLACS4.1	ABRE	ACGTG	126	cis-acting element involved in the abscisic acid responsiveness
ZmLACS4.1	ABRE	CACGTG	499	cis-acting element involved in the abscisic acid responsiveness
ZmLACS4.1	ABRE	ACGTG	500	cis-acting element involved in the abscisic acid responsiveness
ZmLACS4.1	ABRE	ACGTG	519	cis-acting element involved in the abscisic acid responsiveness
ZmLACS4.1	ABRE	CACGTG	1244	cis-acting element involved in the abscisic acid responsiveness
ZmLACS4.1	ABRE	ACGTG	1245	cis-acting element involved in the abscisic acid responsiveness
ZmLACS4.1	ARE	AAACCA	1289	cis-acting regulatory element essential for the anaerobic induction
ZmLACS4.1	TC-rich repeats	GTTTTCTTAC	1283	cis-acting element involved in defense and stress responsiveness
ZmLACS4.2	ABRE	ACGTG	743	cis-acting element involved in the abscisic acid responsiveness
ZmLACS4.2	ARE	AAACCA	1161	cis-acting regulatory element essential for the anaerobic induction
ZmLACS4.2	TC-rich repeats	GTTTTCTTAC	797	cis-acting element involved in defense and stress responsiveness
ZmLACS4.2	CGTCA-motif	CGTCA	62	cis-acting regulatory element involved in the MeJA-responsiveness
ZmLACS4.2	CGTCA-motif	CGTCA	259	cis-acting regulatory element involved in the MeJA-responsiveness
ZmLACS4.2	CGTCA-motif	CGTCA	1075	cis-acting regulatory element involved in the MeJA-responsiveness
ZmLACS4.2	CGTCA-motif	CGTCA	1118	cis-acting regulatory element involved in the MeJA-responsiveness
ZmLACS4.2	GARE-motif	TCTGTTG	1195	gibberellin-responsive element
ZmLACS4.2	LTR	CCGAAA	70	cis-acting element involved in low-temperature responsiveness
ZmLACS4.2	TGACG-motif	TGACG	62	cis-acting regulatory element involved in the MeJA-responsiveness
ZmLACS4.2	TGACG-motif	TGACG	259	cis-acting regulatory element involved in the MeJA-responsiveness
ZmLACS4.2	TGACG-motif	TGACG	1075	cis-acting regulatory element involved in the MeJA-responsiveness
ZmLACS4.2	TGACG-motif	TGACG	1118	cis-acting regulatory element involved in the MeJA-responsiveness
ZmLACS4.2	Sp1	GGGCGG	288	light responsive element
ZmLACS4.2	Sp1	GGGCGG	1028	light responsive element
ZmLACS4.2	G-Box	CACGTT	743	cis-acting regulatory element involved in light responsiveness
ZmLACS4.2	CCAAT-box	CAACGG	931	MYBHv1 binding site
ZmLACS4.2	GT1-motif	GGTTAA	446	light responsive element
ZmLACS4.2	MRE	AACCTAA	451	MYB binding site involved in light responsiveness
ZmLACS4.2	TGA-element	AACGAC	963	auxin-responsive element
ZmLACS4.2	TCT-motif	TCTTAC	797	part of a light responsive element
ZmLACS4.2	MBS	CAACTG	580	MYB binding site involved in drought-inducibility
ZmLACS4.2	O2-site	GATGACATGG	826	cis-acting regulatory element involved in zein metabolism regulation
ZmLACS4.2	I-box	cGATAAGGCG	65	part of a light responsive element
ZmLACS4.3	MBS	CAACTG	797	MYB binding site involved in drought-inducibility
ZmLACS4.3	I-box	cGATAAGGCG	151	part of a light responsive element
ZmLACS4.3	G-box	CAGACGTGGCA	851	cis-acting regulatory element involved in light responsiveness
ZmLACS4.3	G-box	CACGTC	853	cis-acting regulatory element involved in light responsiveness
ZmLACS4.3	3-AF1 binding site	TAAGAGAGGAA	1057	light responsive element
ZmLACS4.3	GT1-motif	GGTTAA	832	light responsive element
ZmLACS4.3	GT1-motif	GGTTAA	1365	light responsive element
ZmLACS4.3	GATA-motif	GATAGGA	385	part of a light responsive element
ZmLACS4.3	GATA-motif	GATAGGA	407	part of a light responsive element
ZmLACS4.3	MRE	AACCTAA	562	MYB binding site involved in light responsiveness
ZmLACS4.3	TCT-motif	TCTTAC	992	part of a light responsive element
ZmLACS4.3	ABRE	ACGTG	854	cis-acting element involved in the abscisic acid responsiveness
ZmLACS4.3	ARE	AAACCA	873	cis-acting regulatory element essential for the anaerobic induction
ZmLACS4.3	CGTCA-motif	CGTCA	373	cis-acting regulatory element involved in the MeJA-responsiveness
ZmLACS4.3	CGTCA-motif	CGTCA	376	cis-acting regulatory element involved in the MeJA-responsiveness
ZmLACS4.3	CGTCA-motif	CGTCA	757	cis-acting regulatory element involved in the MeJA-responsiveness
ZmLACS4.3	LTR	CCGAAA	544	cis-acting element involved in low-temperature responsiveness
ZmLACS4.3	LTR	CCGAAA	570	cis-acting element involved in low-temperature responsiveness
ZmLACS4.3	GA-motif	ATAGATAA	1080	part of a light responsive element
ZmLACS4.3	TGACG-motif	TGACG	373	cis-acting regulatory element involved in the MeJA-responsiveness
ZmLACS4.3	TGACG-motif	TGACG	376	cis-acting regulatory element involved in the MeJA-responsiveness
ZmLACS4.3	TGACG-motif	TGACG	757	cis-acting regulatory element involved in the MeJA-responsiveness
ZmLACS6.1	TCCC-motif	TCTCCCT	508	part of a light responsive element
ZmLACS6.1	TCCC-motif	TCTCCCT	612	part of a light responsive element
ZmLACS6.1	TCCC-motif	TCTCCCT	718	part of a light responsive element
ZmLACS6.1	Box 4	ATTAAT	770	part of a conserved DNA module involved in light responsiveness
ZmLACS6.1	Box 4	ATTAAT	774	part of a conserved DNA module involved in light responsiveness
ZmLACS6.1	G-box	GCCACGTGGA	68	cis-acting regulatory element involved in light responsiveness
ZmLACS6.1	G-box	CACGTC	70	cis-acting regulatory element involved in light responsiveness
ZmLACS6.1	G-box	CACGTC	1092	cis-acting regulatory element involved in light responsiveness
ZmLACS6.1	TGA-element	AACGAC	1038	auxin-responsive element
ZmLACS6.1	TGA-element	AACGAC	1113	auxin-responsive element
ZmLACS6.1	TGA-element	AACGAC	1305	auxin-responsive element
ZmLACS6.1	TCT-motif	TCTTAC	454	part of a light responsive element
ZmLACS6.1	MBSI	aaaAaaC(G/C)GTTA	1405	MYB binding site involved in flavonoid biosynthetic genes regulation
ZmLACS6.1	ABRE	ACGTG	71	cis-acting element involved in the abscisic acid responsiveness
ZmLACS6.1	ABRE	ACGTG	1065	cis-acting element involved in the abscisic acid responsiveness
ZmLACS6.1	ABRE	ACGTG	1093	cis-acting element involved in the abscisic acid responsiveness
ZmLACS6.1	ABRE	GCCGCGTGGC	1211	cis-acting element involved in the abscisic acid responsiveness
ZmLACS6.1	TC-rich repeats	GTTTTCTTAC	454	cis-acting element involved in defense and stress responsiveness
ZmLACS6.1	CGTCA-motif	CGTCA	908	cis-acting regulatory element involved in the MeJA-responsiveness
ZmLACS6.1	CGTCA-motif	CGTCA	1275	cis-acting regulatory element involved in the MeJA-responsiveness
ZmLACS6.1	TGACG-motif	TGACG	908	cis-acting regulatory element involved in the MeJA-responsiveness
ZmLACS6.1	TGACG-motif	TGACG	1275	cis-acting regulatory element involved in the MeJA-responsiveness
ZmLACS6.1	Sp1	GGGCGG	494	light responsive element
ZmLACS6.1	Sp1	GGGCGG	502	light responsive element
ZmLACS6.1	Sp1	GGGCGG	1168	light responsive element
ZmLACS6.1	G-Box	CACGTT	1065	cis-acting regulatory element involved in light responsiveness
ZmLACS6.2	GT1-motif	GGTTAA	260	light responsive element
ZmLACS6.2	TGA-element	AACGAC	494	auxin-responsive element
ZmLACS6.2	TCCC-motif	TCTCCCT	209	part of a light responsive element
ZmLACS6.2	G-box	CACGTC	378	cis-acting regulatory element involved in light responsiveness
ZmLACS6.2	G-box	TACGTG	645	cis-acting regulatory element involved in light responsiveness
ZmLACS6.2	G-box	GCCACGTGGA	1021	cis-acting regulatory element involved in light responsiveness
ZmLACS6.2	G-box	CACGTC	1023	cis-acting regulatory element involved in light responsiveness
ZmLACS6.2	G-box	CACGAC	1432	cis-acting regulatory element involved in light responsiveness
ZmLACS6.2	G-box	CACGAC	1437	cis-acting regulatory element involved in light responsiveness
ZmLACS6.2	TCA-element	CCATCTTTTT	538	cis-acting element involved in salicylic acid responsiveness
ZmLACS6.2	Box 4	ATTAAT	29	part of a conserved DNA module involved in light responsiveness
ZmLACS6.2	Box 4	ATTAAT	823	part of a conserved DNA module involved in light responsiveness
ZmLACS6.2	ABRE	ACGTG	379	cis-acting element involved in the abscisic acid responsiveness
ZmLACS6.2	ABRE	ACGTG	645	cis-acting element involved in the abscisic acid responsiveness
ZmLACS6.2	ABRE	ACGTG	1024	cis-acting element involved in the abscisic acid responsiveness
ZmLACS6.2	ARE	AAACCA	706	cis-acting regulatory element essential for the anaerobic induction
ZmLACS6.2	TGACG-motif	TGACG	373	cis-acting regulatory element involved in the MeJA-responsiveness
ZmLACS6.2	TGACG-motif	TGACG	431	cis-acting regulatory element involved in the MeJA-responsiveness
ZmLACS6.2	TGACG-motif	TGACG	1254	cis-acting regulatory element involved in the MeJA-responsiveness
ZmLACS6.2	Sp1	GGGCGG	115	light responsive element
ZmLACS6.2	Sp1	GGGCGG	163	light responsive element
ZmLACS6.2	Sp1	GGGCGG	243	light responsive element
ZmLACS6.2	Sp1	GGGCGG	278	light responsive element
ZmLACS6.2	LTR	CCGAAA	67	cis-acting element involved in low-temperature responsiveness
ZmLACS6.2	CGTCA-motif	CGTCA	373	cis-acting regulatory element involved in the MeJA-responsiveness
ZmLACS6.2	CGTCA-motif	CGTCA	431	cis-acting regulatory element involved in the MeJA-responsiveness
ZmLACS6.2	CGTCA-motif	CGTCA	1254	cis-acting regulatory element involved in the MeJA-responsiveness
ZmLACS6.2	AE-box	AGAAACAA	1274	part of a module for light response
ZmLACS6.2	ATCT-motif	AATCTAATCC	841	part of a conserved DNA module involved in light responsiveness
ZmLACS8.1	CGTCA-motif	CGTCA	1017	cis-acting regulatory element involved in the MeJA-responsiveness
ZmLACS8.1	CGTCA-motif	CGTCA	1232	cis-acting regulatory element involved in the MeJA-responsiveness
ZmLACS8.1	G-Box	CACGTG	458	cis-acting regulatory element involved in light responsiveness
ZmLACS8.1	TGACG-motif	TGACG	1017	cis-acting regulatory element involved in the MeJA-responsiveness
ZmLACS8.1	TGACG-motif	TGACG	1232	cis-acting regulatory element involved in the MeJA-responsiveness
ZmLACS8.1	ABRE	ACGTG	385	cis-acting element involved in the abscisic acid responsiveness
ZmLACS8.1	ABRE	CGCACGTGTC	456	cis-acting element involved in the abscisic acid responsiveness
ZmLACS8.1	ABRE	CACGTG	458	cis-acting element involved in the abscisic acid responsiveness
ZmLACS8.1	ABRE	ACGTG	459	cis-acting element involved in the abscisic acid responsiveness
ZmLACS8.1	ABRE	ACGTG	1019	cis-acting element involved in the abscisic acid responsiveness
ZmLACS8.1	GCN4_motif	TGAGTCA	470	cis-regulatory element involved in endosperm expression
ZmLACS8.1	TCT-motif	TCTTAC	814	part of a light responsive element
ZmLACS8.1	TCA-element	CCATCTTTTT	211	cis-acting element involved in salicylic acid responsiveness
ZmLACS8.1	G-box	CACGTC	384	cis-acting regulatory element involved in light responsiveness
ZmLACS8.1	G-box	CACGTG	458	cis-acting regulatory element involved in light responsiveness
ZmLACS8.1	G-box	CACGAC	482	cis-acting regulatory element involved in light responsiveness
ZmLACS8.1	G-box	CACGAC	588	cis-acting regulatory element involved in light responsiveness
ZmLACS8.1	G-box	CACGAC	752	cis-acting regulatory element involved in light responsiveness
ZmLACS8.1	G-box	CACGTC	1018	cis-acting regulatory element involved in light responsiveness
ZmLACS8.1	MBS	CAACTG	427	MYB binding site involved in drought-inducibility
ZmLACS8.1	O2-site	GTTGACGTGA	1015	cis-acting regulatory element involved in zein metabolism regulation
ZmLACS8.2	MRE	AACCTAA	671	MYB binding site involved in light responsiveness
ZmLACS8.2	TCT-motif	TCTTAC	449	part of a light responsive element
ZmLACS8.2	TCT-motif	TCTTAC	915	part of a light responsive element
ZmLACS8.2	TCT-motif	TCTTAC	1094	part of a light responsive element
ZmLACS8.2	AuxRR-core	GGTCCAT	265	cis-acting regulatory element involved in auxin responsiveness
ZmLACS8.2	I-box	AAGATAAGGCT	754	part of a light responsive element
ZmLACS8.2	I-box	gGATAAGGTG	1330	part of a light responsive element
ZmLACS8.2	circadian	CAAAGATATC	183	cis-acting regulatory element involved in circadian control
ZmLACS8.2	TATC-box	TATCCCA	1328	cis-acting element involved in gibberellin-responsiveness
ZmLACS8.2	G-box	CACGAC	100	cis-acting regulatory element involved in light responsiveness
ZmLACS8.2	Box 4	ATTAAT	145	part of a conserved DNA module involved in light responsiveness
ZmLACS8.2	Box 4	ATTAAT	1047	part of a conserved DNA module involved in light responsiveness
ZmLACS8.2	Box 4	ATTAAT	1440	part of a conserved DNA module involved in light responsiveness
ZmLACS8.2	TCA-element	CCATCTTTTT	832	cis-acting element involved in salicylic acid responsiveness
ZmLACS8.2	ARE	AAACCA	1029	cis-acting regulatory element essential for the anaerobic induction
ZmLACS8.2	GTGGC-motif	GATTCTGTGGC	1276	part of a light responsive element
ZmLACS8.2	CGTCA-motif	CGTCA	36	cis-acting regulatory element involved in the MeJA-responsiveness
ZmLACS8.2	CGTCA-motif	CGTCA	527	cis-acting regulatory element involved in the MeJA-responsiveness
ZmLACS8.2	CGTCA-motif	CGTCA	1124	cis-acting regulatory element involved in the MeJA-responsiveness
ZmLACS8.2	CGTCA-motif	CGTCA	1146	cis-acting regulatory element involved in the MeJA-responsiveness
ZmLACS8.2	TGACG-motif	TGACG	36	cis-acting regulatory element involved in the MeJA-responsiveness
ZmLACS8.2	TGACG-motif	TGACG	527	cis-acting regulatory element involved in the MeJA-responsiveness
ZmLACS8.2	TGACG-motif	TGACG	1124	cis-acting regulatory element involved in the MeJA-responsiveness
ZmLACS8.2	TGACG-motif	TGACG	1146	cis-acting regulatory element involved in the MeJA-responsiveness
ZmLACS8.2	P-box	CCTTTTG	985	gibberellin-responsive element
ZmLACS9.1	CCAAT-box	CAACGG	380	MYBHv1 binding site
ZmLACS9.1	CCAAT-box	CAACGG	723	MYBHv1 binding site
ZmLACS9.1	P-box	CCTTTTG	28	gibberellin-responsive element
ZmLACS9.1	P-box	CCTTTTG	1357	gibberellin-responsive element
ZmLACS9.1	CAT-box	GCCACT	1429	cis-acting regulatory element related to meristem expression
ZmLACS9.1	AE-box	AGAAACAA	210	part of a module for light response
ZmLACS9.1	ABRE	CGTACGTGCA	971	cis-acting element involved in the abscisic acid responsiveness
ZmLACS9.1	ARE	AAACCA	692	cis-acting regulatory element essential for the anaerobic induction
ZmLACS9.1	ARE	AAACCA	1390	cis-acting regulatory element essential for the anaerobic induction
ZmLACS9.1	CAAT-box	CAAAT	20	common cis-acting element in promoter and enhancer regions
ZmLACS9.1	LTR	CCGAAA	825	cis-acting element involved in low-temperature responsiveness
ZmLACS9.1	TGACG-motif	TGACG	819	cis-acting regulatory element involved in the MeJA-responsiveness
ZmLACS9.1	TGACG-motif	TGACG	1038	cis-acting regulatory element involved in the MeJA-responsiveness
ZmLACS9.1	CGTCA-motif	CGTCA	819	cis-acting regulatory element involved in the MeJA-responsiveness
ZmLACS9.1	CGTCA-motif	CGTCA	1038	cis-acting regulatory element involved in the MeJA-responsiveness
ZmLACS9.1	G-box	CACGAC	782	cis-acting regulatory element involved in light responsiveness
ZmLACS9.1	GATA-motif	AAGATAAGATT	1109	part of a light responsive element
ZmLACS9.1	AuxRR-core	GGTCCAT	7	cis-acting regulatory element involved in auxin responsiveness
ZmLACS9.1	TCT-motif	TCTTAC	753	part of a light responsive element
ZmLACS9.1	MRE	AACCTAA	626	MYB binding site involved in light responsiveness
ZmLACS9.1	MSA-like	(T/C)C(T/C)AACGG(T/C)(T/C)A	378	cis-acting element involved in cell cycle regulation
ZmLACS9.1	TGA-element	AACGAC	314	auxin-responsive element
ZmLACS9.1	TGA-element	AACGAC	401	auxin-responsive element
ZmLACS9.2	TCA-element	TCAGAAGAGG	105	cis-acting element involved in salicylic acid responsiveness
ZmLACS9.2	Box 4	ATTAAT	669	part of a conserved DNA module involved in light responsiveness
ZmLACS9.2	Box 4	ATTAAT	1235	part of a conserved DNA module involved in light responsiveness
ZmLACS9.2	GC-motif	CCCCCG	852	enhancer-like element involved in anoxic specific inducibility
ZmLACS9.2	P-box	CAACAAACCCCTT	244	gibberellin-responsive element and part of a light responsive element
ZmLACS9.2	P-box	CCTTTTG	296	gibberellin-responsive element
ZmLACS9.2	CCAAT-box	CAACGG	1055	MYBHv1 binding site
ZmLACS9.2	ATCT-motif	AATCTAATCC	1440	part of a conserved DNA module involved in light responsiveness
ZmLACS9.2	AT-rich element	ATAGAAATCAA	502	binding site of AT-rich DNA binding protein (ATBP-1)
ZmLACS9.2	TGACG-motif	TGACG	181	cis-acting regulatory element involved in the MeJA-responsiveness
ZmLACS9.2	TGACG-motif	TGACG	567	cis-acting regulatory element involved in the MeJA-responsiveness
ZmLACS9.2	CGTCA-motif	CGTCA	181	cis-acting regulatory element involved in the MeJA-responsiveness
ZmLACS9.2	CGTCA-motif	CGTCA	567	cis-acting regulatory element involved in the MeJA-responsiveness
