# Supplementary material for: Genome-Wide Identification and Characterization of Maize Long-Chain Acyl-CoA Synthetases and Their Expression Profiles in Different Tissues and in Response to Multiple Abiotic Stresses
Source: Genes (Basel). 2024 Jul 25;15(8):983. doi: 10.3390/genes15080983 (PMC11354158; doi:10.3390/genes15080983)
Supplement: Supplementary file 1 [file genes-15-00983-s001.zip › Table S5.xls]

## Sheet: Table S5
Table S5. Detailed information on the interaction network of the ZmLACS family proteins.
#node1	node2	node1_string_id	node2_string_id	neighborhood_on_chromosome	gene_fusion	phylogenetic_cooccurrence	homology	coexpression	experimentally_determined_interaction	database_annotated	automated_textmining	combined_score
ZmVLCAD1-4	ZmLACS4.1	4577.A0A1D6HDA4	4577.A0A096PQY2	0	0	0	0	0	0	0	0.556	0.556
ZmVLCAD1-4	ZmLACS8.1	4577.A0A1D6HDA4	4577.A0A1D6EIR5	0	0	0	0	0	0	0	0.556	0.556
ZmVLCAD1-4	ZmLACS1	4577.A0A1D6HDA4	4577.B7ZX64	0	0	0	0	0	0	0	0.553	0.553
ZmVLCAD1-4	ZmLACS6.1	4577.A0A1D6HDA4	4577.B6SWE6	0	0	0	0	0	0	0	0.556	0.556
ZmVLCAD1-4	ZmLACS6.2	4577.A0A1D6HDA4	4577.A0A1D6IQW2	0	0	0	0	0	0	0	0.556	0.556
ZmVLCAD1-4	ZmLACS9.2	4577.A0A1D6HDA4	4577.K7TMN5	0	0	0	0	0	0	0	0.556	0.556
ZmVLCAD1-4	ZmLACS9.1	4577.A0A1D6HDA4	4577.A0A1D6QLG5	0	0	0	0	0	0	0	0.556	0.556
ZmVLCAD1-4	ZmLACS4.3	4577.A0A1D6HDA4	4577.A0A1D6NV39	0	0	0	0	0	0	0	0.556	0.556
ZmVLCAD1-4	ZmLACS4.2	4577.A0A1D6HDA4	4577.C0PGQ9	0	0	0	0	0	0	0	0.556	0.556
ZmVLCAD1-4	ZmLACS8.2	4577.A0A1D6HDA4	4577.A0A1D6QGV9	0	0	0	0	0	0	0	0.556	0.556
ZmVLCAD1-4	ZmLACS2	4577.A0A1D6HDA4	4577.B6SYY5	0	0	0	0	0	0	0	0.623	0.623
ZmVLCAD1-4	ZmVLCAD1-5	4577.A0A1D6HDA4	4577.B8A2T5	0	0	0.058	0.964	0	0	0.9	0	0.901
ZmPATE3	ZmLACS4.1	4577.B4FAQ1	4577.A0A096PQY2	0	0	0	0	0.054	0	0.65	0.751	0.91
ZmPATE3	ZmLACS8.1	4577.B4FAQ1	4577.A0A1D6EIR5	0	0	0	0	0.054	0	0.65	0.775	0.919
ZmPATE3	ZmLACS6.2	4577.B4FAQ1	4577.A0A1D6IQW2	0	0	0	0	0.054	0	0.65	0.751	0.91
ZmPATE3	ZmLACS4.3	4577.B4FAQ1	4577.A0A1D6NV39	0	0	0	0	0.054	0	0.65	0.751	0.91
ZmPATE3	ZmLACS8.2	4577.B4FAQ1	4577.A0A1D6QGV9	0	0	0	0	0.054	0	0.65	0.775	0.919
ZmPATE3	ZmLACS9.1	4577.B4FAQ1	4577.A0A1D6QLG5	0	0	0	0	0.054	0	0.65	0.772	0.917
ZmPATE3	ZmLACS2	4577.B4FAQ1	4577.B6SYY5	0	0	0	0	0.054	0	0.65	0.708	0.895
ZmPATE3	ZmPATE1	4577.B4FAQ1	4577.B4G1B1	0	0	0.048	0.985	0	0	0.9	0	0.9
ZmPATE3	ZmPATE2	4577.B4FAQ1	4577.K7V747	0	0	0.057	0.966	0	0	0.9	0	0.901
ZmPATE3	ZmLACS4.2	4577.B4FAQ1	4577.C0PGQ9	0	0	0	0	0.054	0	0.65	0.751	0.91
ZmPATE3	ZmLACS6.1	4577.B4FAQ1	4577.B6SWE6	0	0	0	0	0.054	0	0.65	0.751	0.91
ZmPATE3	ZmLACS1	4577.B4FAQ1	4577.B7ZX64	0	0	0	0	0.054	0	0.65	0.753	0.911
ZmPATE3	ZmLACS9.2	4577.B4FAQ1	4577.K7TMN5	0	0	0	0	0.054	0	0.65	0.772	0.917
ZmPATE1	ZmLACS4.1	4577.B4G1B1	4577.A0A096PQY2	0	0	0	0	0.054	0	0.65	0.751	0.91
ZmPATE1	ZmLACS8.1	4577.B4G1B1	4577.A0A1D6EIR5	0	0	0	0	0.054	0	0.65	0.775	0.919
ZmPATE1	ZmLACS6.2	4577.B4G1B1	4577.A0A1D6IQW2	0	0	0	0	0.054	0	0.65	0.751	0.91
ZmPATE1	ZmLACS4.3	4577.B4G1B1	4577.A0A1D6NV39	0	0	0	0	0.054	0	0.65	0.751	0.91
ZmPATE1	ZmLACS8.2	4577.B4G1B1	4577.A0A1D6QGV9	0	0	0	0	0.054	0	0.65	0.775	0.919
ZmPATE1	ZmLACS9.1	4577.B4G1B1	4577.A0A1D6QLG5	0	0	0	0	0.054	0	0.65	0.772	0.917
ZmPATE1	ZmLACS2	4577.B4G1B1	4577.B6SYY5	0	0	0	0	0.054	0	0.65	0.708	0.895
ZmPATE1	ZmPATE2	4577.B4G1B1	4577.K7V747	0	0	0.057	0.967	0	0	0.9	0	0.901
ZmPATE1	ZmLACS6.1	4577.B4G1B1	4577.B6SWE6	0	0	0	0	0.054	0	0.65	0.751	0.91
ZmPATE1	ZmLACS4.2	4577.B4G1B1	4577.C0PGQ9	0	0	0	0	0.054	0	0.65	0.751	0.91
ZmPATE1	ZmLACS1	4577.B4G1B1	4577.B7ZX64	0	0	0	0	0.054	0	0.65	0.753	0.911
ZmPATE1	ZmLACS9.2	4577.B4G1B1	4577.K7TMN5	0	0	0	0	0.054	0	0.65	0.772	0.917
ZmVLCAD1-5	ZmLACS4.1	4577.B8A2T5	4577.A0A096PQY2	0	0	0	0	0	0	0	0.556	0.556
ZmVLCAD1-5	ZmLACS8.1	4577.B8A2T5	4577.A0A1D6EIR5	0	0	0	0	0	0	0	0.556	0.556
ZmVLCAD1-5	ZmLACS6.2	4577.B8A2T5	4577.A0A1D6IQW2	0	0	0	0	0	0	0	0.556	0.556
ZmVLCAD1-5	ZmLACS4.3	4577.B8A2T5	4577.A0A1D6NV39	0	0	0	0	0	0	0	0.556	0.556
ZmVLCAD1-5	ZmLACS8.2	4577.B8A2T5	4577.A0A1D6QGV9	0	0	0	0	0	0	0	0.556	0.556
ZmVLCAD1-5	ZmLACS9.1	4577.B8A2T5	4577.A0A1D6QLG5	0	0	0	0	0	0	0	0.556	0.556
ZmVLCAD1-5	ZmLACS6.1	4577.B8A2T5	4577.B6SWE6	0	0	0	0	0	0	0	0.556	0.556
ZmVLCAD1-5	ZmLACS2	4577.B8A2T5	4577.B6SYY5	0	0	0	0	0	0	0	0.623	0.623
ZmVLCAD1-5	ZmLACS1	4577.B8A2T5	4577.B7ZX64	0	0	0	0	0	0	0	0.553	0.553
ZmVLCAD1-5	ZmLACS4.2	4577.B8A2T5	4577.C0PGQ9	0	0	0	0	0	0	0	0.556	0.556
ZmVLCAD1-5	ZmLACS9.2	4577.B8A2T5	4577.K7TMN5	0	0	0	0	0	0	0	0.556	0.556
ZmPATE2	ZmLACS4.1	4577.K7V747	4577.A0A096PQY2	0	0	0	0	0.054	0	0.65	0.752	0.91
ZmPATE2	ZmLACS8.1	4577.K7V747	4577.A0A1D6EIR5	0	0	0	0	0.054	0	0.65	0.776	0.919
ZmPATE2	ZmLACS6.2	4577.K7V747	4577.A0A1D6IQW2	0	0	0	0	0.054	0	0.65	0.752	0.91
ZmPATE2	ZmLACS4.3	4577.K7V747	4577.A0A1D6NV39	0	0	0	0	0.054	0	0.65	0.752	0.91
ZmPATE2	ZmLACS8.2	4577.K7V747	4577.A0A1D6QGV9	0	0	0	0	0.054	0	0.65	0.776	0.919
ZmPATE2	ZmLACS9.1	4577.K7V747	4577.A0A1D6QLG5	0	0	0	0	0.054	0	0.65	0.772	0.918
ZmPATE2	ZmLACS6.1	4577.K7V747	4577.B6SWE6	0	0	0	0	0.054	0	0.65	0.752	0.91
ZmPATE2	ZmLACS2	4577.K7V747	4577.B6SYY5	0	0	0	0	0.054	0	0.65	0.772	0.918
ZmPATE2	ZmLACS1	4577.K7V747	4577.B7ZX64	0	0	0	0	0.054	0	0.65	0.758	0.912
ZmPATE2	ZmLACS4.2	4577.K7V747	4577.C0PGQ9	0	0	0	0	0.054	0	0.65	0.752	0.91
ZmPATE2	ZmLACS9.2	4577.K7V747	4577.K7TMN5	0	0	0	0	0.054	0	0.65	0.772	0.918
ZmLACS1	ZmLACS4.1	4577.B7ZX64	4577.A0A096PQY2	0	0	0.067	0.947	0	0	0.6	0	0.61
ZmLACS1	ZmLACS8.1	4577.B7ZX64	4577.A0A1D6EIR5	0	0	0.147	0.777	0	0.042	0.704	0.151	0.767
ZmLACS1	ZmLACS6.2	4577.B7ZX64	4577.A0A1D6IQW2	0	0	0.106	0.867	0	0	0.6	0	0.627
ZmLACS1	ZmLACS4.3	4577.B7ZX64	4577.A0A1D6NV39	0	0	0.068	0.944	0	0	0.6	0	0.611
ZmLACS1	ZmLACS8.2	4577.B7ZX64	4577.A0A1D6QGV9	0	0	0.147	0.778	0	0.042	0.704	0.151	0.767
ZmLACS1	ZmLACS9.1	4577.B7ZX64	4577.A0A1D6QLG5	0	0	0.145	0.781	0	0.042	0.704	0.151	0.767
ZmLACS1	ZmLACS6.1	4577.B7ZX64	4577.B6SWE6	0	0	0.108	0.864	0	0	0.6	0	0.628
ZmLACS1	ZmLACS2	4577.B7ZX64	4577.B6SYY5	0	0	0.07	0.94	0	0	0.6	0	0.612
ZmLACS1	ZmLACS4.2	4577.B7ZX64	4577.C0PGQ9	0	0	0.069	0.942	0	0	0.6	0	0.612
ZmLACS1	ZmLACS9.2	4577.B7ZX64	4577.K7TMN5	0	0	0.141	0.79	0	0.042	0.704	0.151	0.766
ZmLACS2	ZmLACS4.1	4577.B6SYY5	4577.A0A096PQY2	0	0	0.059	0.962	0	0	0.6	0	0.607
ZmLACS2	ZmLACS8.1	4577.B6SYY5	4577.A0A1D6EIR5	0	0	0.132	0.81	0	0.051	0.704	0.151	0.765
ZmLACS2	ZmLACS6.2	4577.B6SYY5	4577.A0A1D6IQW2	0	0	0.1	0.881	0	0	0.6	0	0.624
ZmLACS2	ZmLACS4.3	4577.B6SYY5	4577.A0A1D6NV39	0	0	0.062	0.957	0	0	0.6	0	0.608
ZmLACS2	ZmLACS8.2	4577.B6SYY5	4577.A0A1D6QGV9	0	0	0.136	0.801	0	0.051	0.704	0.151	0.767
ZmLACS2	ZmLACS9.1	4577.B6SYY5	4577.A0A1D6QLG5	0	0	0.151	0.767	0	0.051	0.704	0.151	0.771
ZmLACS2	ZmLACS6.1	4577.B6SYY5	4577.B6SWE6	0	0	0.102	0.875	0	0	0.6	0	0.625
ZmLACS2	ZmLACS4.2	4577.B6SYY5	4577.C0PGQ9	0	0	0.061	0.959	0	0	0.6	0	0.608
ZmLACS2	ZmLACS9.2	4577.B6SYY5	4577.K7TMN5	0	0	0.143	0.785	0	0.051	0.704	0.151	0.768
ZmLACS4.1	ZmLACS4.2	4577.A0A096PQY2	4577.C0PGQ9	0	0	0.052	0.977	0	0	0.6	0	0.604
ZmLACS4.1	ZmLACS4.3	4577.A0A096PQY2	4577.A0A1D6NV39	0	0	0.054	0.972	0	0	0.6	0	0.605
ZmLACS4.1	ZmLACS6.2	4577.A0A096PQY2	4577.A0A1D6IQW2	0	0	0.097	0.887	0	0	0.6	0	0.623
ZmLACS4.1	ZmLACS6.1	4577.A0A096PQY2	4577.B6SWE6	0	0	0.099	0.883	0	0	0.6	0	0.624
ZmLACS4.1	ZmLACS8.2	4577.A0A096PQY2	4577.A0A1D6QGV9	0	0	0.136	0.802	0	0.053	0.704	0.151	0.767
ZmLACS4.1	ZmLACS8.1	4577.A0A096PQY2	4577.A0A1D6EIR5	0	0	0.134	0.805	0	0.053	0.704	0.151	0.767
ZmLACS4.1	ZmLACS9.2	4577.A0A096PQY2	4577.K7TMN5	0	0	0.138	0.797	0	0.055	0.704	0.151	0.768
ZmLACS4.1	ZmLACS9.1	4577.A0A096PQY2	4577.A0A1D6QLG5	0	0	0.137	0.798	0	0.055	0.704	0.151	0.768
ZmLACS4.2	ZmLACS8.1	4577.C0PGQ9	4577.A0A1D6EIR5	0	0	0.137	0.799	0	0.053	0.704	0.151	0.767
ZmLACS4.2	ZmLACS6.2	4577.C0PGQ9	4577.A0A1D6IQW2	0	0	0.099	0.883	0	0	0.6	0	0.624
ZmLACS4.2	ZmLACS4.3	4577.C0PGQ9	4577.A0A1D6NV39	0	0	0.054	0.972	0	0	0.6	0	0.605
ZmLACS4.2	ZmLACS8.2	4577.C0PGQ9	4577.A0A1D6QGV9	0	0	0.137	0.799	0	0.053	0.704	0.151	0.767
ZmLACS4.2	ZmLACS9.1	4577.C0PGQ9	4577.A0A1D6QLG5	0	0	0.138	0.795	0	0.055	0.704	0.151	0.768
ZmLACS4.2	ZmLACS6.1	4577.C0PGQ9	4577.B6SWE6	0	0	0.101	0.879	0	0	0.6	0	0.625
ZmLACS4.2	ZmLACS9.2	4577.C0PGQ9	4577.K7TMN5	0	0	0.138	0.797	0	0.055	0.704	0.151	0.768
ZmLACS4.3	ZmLACS8.1	4577.A0A1D6NV39	4577.A0A1D6EIR5	0	0	0.143	0.787	0	0.053	0.704	0.151	0.769
ZmLACS4.3	ZmLACS6.2	4577.A0A1D6NV39	4577.A0A1D6IQW2	0	0	0.103	0.874	0	0	0.6	0	0.626
ZmLACS4.3	ZmLACS6.1	4577.A0A1D6NV39	4577.B6SWE6	0	0	0.106	0.868	0	0	0.6	0	0.627
ZmLACS4.3	ZmLACS8.2	4577.A0A1D6NV39	4577.A0A1D6QGV9	0	0	0.142	0.789	0	0.053	0.704	0.151	0.769
ZmLACS4.3	ZmLACS9.2	4577.A0A1D6NV39	4577.K7TMN5	0	0	0.144	0.783	0	0.053	0.704	0.151	0.769
ZmLACS4.3	ZmLACS9.1	4577.A0A1D6NV39	4577.A0A1D6QLG5	0	0	0.147	0.775	0	0.053	0.704	0.151	0.77
ZmLACS6.1	ZmLACS8.1	4577.B6SWE6	4577.A0A1D6EIR5	0	0	0.129	0.814	0	0.042	0.704	0.151	0.762
ZmLACS6.1	ZmLACS6.2	4577.B6SWE6	4577.A0A1D6IQW2	0	0	0.049	0.983	0	0	0.6	0	0.603
ZmLACS6.1	ZmLACS8.2	4577.B6SWE6	4577.A0A1D6QGV9	0	0	0.129	0.814	0	0.042	0.704	0.151	0.762
ZmLACS6.1	ZmLACS9.1	4577.B6SWE6	4577.A0A1D6QLG5	0	0	0.129	0.812	0	0.042	0.704	0.151	0.763
ZmLACS6.1	ZmLACS9.2	4577.B6SWE6	4577.K7TMN5	0	0	0.128	0.816	0	0.042	0.704	0.151	0.762
ZmLACS6.2	ZmLACS8.1	4577.A0A1D6IQW2	4577.A0A1D6EIR5	0	0	0.127	0.819	0	0.042	0.704	0.151	0.762
ZmLACS6.2	ZmLACS8.2	4577.A0A1D6IQW2	4577.A0A1D6QGV9	0	0	0.13	0.811	0	0.042	0.704	0.151	0.763
ZmLACS6.2	ZmLACS9.2	4577.A0A1D6IQW2	4577.K7TMN5	0	0	0.13	0.811	0	0.042	0.704	0.151	0.763
ZmLACS6.2	ZmLACS9.1	4577.A0A1D6IQW2	4577.A0A1D6QLG5	0	0	0.131	0.808	0	0.042	0.704	0.151	0.763
ZmLACS8.1	ZmLACS8.2	4577.A0A1D6EIR5	4577.A0A1D6QGV9	0	0	0.047	0.986	0	0	0.6	0	0.602
ZmLACS8.1	ZmLACS9.2	4577.A0A1D6EIR5	4577.K7TMN5	0	0	0.056	0.968	0	0	0.6	0	0.606
ZmLACS8.1	ZmLACS9.1	4577.A0A1D6EIR5	4577.A0A1D6QLG5	0	0	0.056	0.968	0	0	0.6	0	0.606
ZmLACS8.2	ZmLACS9.2	4577.A0A1D6QGV9	4577.K7TMN5	0	0	0.056	0.968	0	0	0.6	0	0.606
ZmLACS8.2	ZmLACS9.1	4577.A0A1D6QGV9	4577.A0A1D6QLG5	0	0	0.057	0.967	0	0	0.6	0	0.606
ZmLACS9.1	ZmLACS9.2	4577.A0A1D6QLG5	4577.K7TMN5	0	0	0.049	0.982	0	0	0.6	0	0.603
